# Supplementary material for: Clinical characteristics, management, and prognosis of ipilimumab-induced hypophysitis: a retrospective analysis of 76 cases
Source: Front Endocrinol (Lausanne). 2026 Jun 30;17:1828090. doi: 10.3389/fendo.2026.1828090 (PMC13364576; doi:10.3389/fendo.2026.1828090)
Supplement: Supplementary file 1 [file Table1.xlsx]

## Sheet: ipilimumab-induced hypophysitis
Reference	Age	Gender	Region	Symptom onset time	Dosage	Indication	Disease History	Drug Combination	Clinical Symptoms	Pituitary MRI	Laboratory tests(Cortisol、ACTH、TSH、FT4、PRL、FSH、GH、IGF-1、Prolactin、sodium)	Treatment	Outcome	Recovery Time	Rechallenge	WHO-UMC causality category
Fischli et al. (2014)	60	Male	Switzerland	9 weeks after initiation	Ipilimumab 3 mg/kg q3w	Metastatic malignant melanoma (cerebral/hepatic/pulmonary metastases)	Advanced melanoma with multi-organ metastases	None reported	Fatigue; reduced performance	MRI: normal-configured pituitary with mildly abnormal diffusion signal	TSH 0.32; fT4 8.1 pmol/L↓; basal cortisol 52 nmol/L↓; LH 0.7↓; testosterone 0.36 nmol/L↓; PRL 2.8↓; IGF-1 32↓	High-dose glucocorticoids + levothyroxine; long-term hydrocortisone + levothyroxine + testosterone	Tumor-free at ~10 months; panhypopituitarism persisted	Persistent (≥10 months)	Not reported	Probable
Carpenter et al. (2009) – Case 1	70	Male	USA	After 3rd dose (~6–9 weeks)	Ipilimumab 10 mg/kg q3w	Metastatic melanoma	Cervical nodal metastasis	None reported	Visual hallucinations; fatigue; dizziness; anorexia	MRI: diffuse pituitary enlargement (5→12 mm)	T4 3.6↓; ACTH 9↓; TSH 0.005↓; cortisol 2.31↓; testosterone↓; LH↓; FSH↓	Prednisone 60 mg taper + levothyroxine	Radiologic improvement; symptoms improved	Persistent hypopituitarism	No	Possible
Carpenter et al. (2009) – Case 2	44	Male	USA	After 3rd dose	Ipilimumab 10 mg/kg q3w	Stage IV melanoma	Neurotropic melanoma	None reported	Pain; nausea; chills; anorexia; insomnia	MRI: marked pituitary enlargement with heterogeneous enhancement	ACTH 26; cortisol 5.2↓; TSH 0.060↓; testosterone↓	Prednisone taper + levothyroxine	Clinical and radiographic improvement	Persistent dysfunction	No	Possible
Carpenter et al. (2009) – Case 3	46	Female	USA	After 3rd dose	Ipilimumab 10 mg/kg q3w	Stage IV melanoma	Prior thyroid cancer	None reported	Severe headache; nausea	MRI: diffuse pituitary enlargement	TSH <0.003↓; FSH 18.7; cortisol later <1↓	Prednisone taper	Complete symptom resolution	Unclear	No	Probable
Humayun et al. (2016)	55	Male	UK	After 4 cycles	Ipilimumab (dose NR)	Metastatic melanoma	Widespread metastases	None reported	Fatigue; blurred vision	MRI normal (post-treatment)	FT4 6↓; TSH 0.52; testosterone <0.1↓; LH 0.8↓; FSH 4.6; cortisol <18↓	Dexamethasone → hydrocortisone	Symptoms resolved; pituitary function normalized	Recovered	Yes (continued cancer therapy)	Probable
Leiter et al. (2020) – Case 1	75	Female	USA	1 month after completing ipilimumab	Ipilimumab 10 mg/kg	Metastatic urothelial carcinoma	Received gemcitabine/cisplatin	Gemcitabine + cisplatin	Fatigue; headache	MRI: 7.2×6.9 mm enhancing pituitary nodule	TSH 0.07↓; fT4 1.07; AM cortisol 0.7↓; ACTH <10↓; FSH 12.6↓; LH 5.1↓	Prednisone → levothyroxine	Symptom improvement	Persistent hypopituitarism	No	Probable
Studentova et al. (2022)	60	Male	Czech Republic	≈6 months after initiation	Ipilimumab 1 mg/kg + nivolumab 3 mg/kg q3w (4 cycles)	Metastatic renal cell carcinoma	Bone metastasis surgically removed	Nivolumab (combination)	Asthenia; lethargy; anorexia; weight loss	MRI: not reported	Low cortisol↓; low ACTH↓ (hypocorticism)	Hydrocortisone replacement; ICI later discontinued due to arthritis	Stable disease; endocrine dysfunction persisted	Persistent	No (eventually discontinued)	Probable
Erra et al. (2019)	63	Male	USA	After 4 cycles (~12 weeks)	Ipilimumab 10 mg/kg q3w	Stage III melanoma	Hypertension; hyperlipidemia	None	Headache; retro-orbital pain; hyponatremia	MRI: pituitary enlargement (1.1 × 0.8 cm)	Cortisol 0.8↓; ACTH 21 (inappropriately normal); Na 131↓; TSH suppressed	Prednisone 1 mg/kg taper; levothyroxine later	Pituitary size normalized; later primary hypothyroidism developed	Partial recovery (pituitary); persistent thyroid dysfunction	No	Probable
Wilson et al. (2016)	53	Male	USA	9 weeks after initiation	Ipilimumab 3 mg/kg q3w	Metastatic melanoma	Prior chemo; pulmonary embolism history	None	Headache; hormonal abnormalities; later optic neuritis	MRI: pituitary enlargement and edema	Cortisol 1.8↓; TSH 0.07↓; testosterone 24↓; FSH elevated	Prednisone 1 mg/kg; hormone replacement; high-dose steroids for optic neuritis	Persistent endocrine dysfunction; later died of brain metastases	Persistent	No	Probable
Dillard et al. (2010) – Case 1	67	Male	USA	4 weeks after first dose	Ipilimumab 10 mg/kg monthly ×4	Castrate-resistant metastatic prostate cancer	Prior leuprolide + bicalutamide	None	Headache; asthenia; anorexia; mood changes	MRI: homogenous pituitary enlargement (9 mm)	Low TSH↓; low FT4↓; panhypopituitarism; cortisol↓	Prednisone 60 mg taper + levothyroxine	MRI resolved; symptoms improved	Persistent secondary adrenal insufficiency	No	Probable
Dillard et al. (2010) – Case 2	50	Male	USA	After 4th infusion	Ipilimumab 10 mg/kg	Metastatic prostate cancer	NR	None	Headache; fatigue; visual blurriness; polyuria (DI)	MRI: pituitary enlargement	Central adrenal insufficiency; diabetes insipidus	High-dose steroids + hormone replacement	Clinical improvement	Persistent hormone deficiency	No	Probable
Hartmann et al. (2020) – Case 4	53	Female	Germany	After 3 cycles	Ipilimumab 3 mg/kg q4w	Metastatic melanoma	Prior IFN therapy	None	Severe headache; visual field impairment	MRI: swollen pituitary compressing optic chiasm	Cortisol undetectable↓; LH↓; multiple axis failure	Dexamethasone 4 mg QID	Improved	Persistent adrenal insufficiency	No	Probable
Ileana-Dumbrava et al. (2018)	82	Male	USA	4 weeks after ipilimumab	Ipilimumab (dose NR)	Metastatic lung adenocarcinoma	NR	None	Fatigue; headache; blurry vision; nausea	MRI: diffuse pituitary enlargement; stalk thickening	Central adrenal insufficiency; central hypothyroidism; hypogonadism	Prednisone 60 mg + hormone replacement	Pituitary normalized at 1 month	Long-term hormone replacement required	No	Probable
Ohnuma et al. (2016)	57	Female	Japan	After 2 doses	Ipilimumab 3 mg/kg q3w	Metastatic uveal melanoma	Prior nivolumab	Nivolumab (sequential)	Fever; fatigue; muscle weakness	MRI: hypophysitis	Hypoadrenocorticism (cortisol↓)	IV hydrocortisone 200–100 mg → taper	Tumor shrinkage after discontinuation	Persistent adrenal insufficiency	No	Probable
Bol et al. (2023)	73	Male	Netherlands	After 3 courses	Ipilimumab 3 mg/kg + nivolumab 1 mg/kg	Metastatic melanoma	Brain metastasis	Nivolumab (combination)	Headache; malaise; hyponatremia	MRI: not detailed; PET showed CD8+ infiltration	Cortisol↓; ACTH↓; TSH↓; FT4↓; testosterone↓	Hydrocortisone + levothyroxine	Stable disease; endocrine dysfunction persists	Persistent	No	Probable
Barnabei et al. (2020)	64	Male	Italy	After 3 cycles (before 4th)	Ipilimumab 3 mg/kg q3w	Metastatic uveal melanoma (liver metastases)	Prior ocular radiotherapy	None	Headache; fatigue; polyuria; polydipsia (CDI)	MRI: enlarged pituitary; microinfarcts; loss of posterior bright spot	Low ACTH↓; cortisol↓; TSH↓; FT4↓; testosterone↓; transient DI	Dexamethasone → cortisone acetate; desmopressin; levothyroxine	Symptoms resolved; continued ipilimumab	Persistent adrenal insufficiency; CDI resolved	Yes (continued)	Probable
Chang & Yialamas (2017)	77	Female	USA	5 months after initiation	Ipilimumab + Nivolumab	Stage IV melanoma	NR	Nivolumab (combination)	Severe weakness	MRI: diffuse enlargement; stalk thickening; mass effect	Low FT4↓; inappropriately normal TSH; central hypothyroidism	Levothyroxine + steroids	Clinical improvement	NR	NR	Possible
Norwood et al. (2019)	54	Female	USA	After 3 doses	Ipilimumab 3 mg/kg + Nivolumab 1 mg/kg	Metastatic vaginal melanoma	NR	Nivolumab (combination)	Headache; fatigue; hyponatremia	MRI: NR	Low TSH↓; low FT4↓; low FSH↓; low LH↓; hyponatremia	High-dose steroids (prednisone taper)	Improved after steroids	NR	Discontinued ipilimumab	Probable
Nascè et al. (2025)	63	Male	Switzerland	After 3 cycles	Ipilimumab + Nivolumab q3w	Metastatic clear cell renal carcinoma	Obesity; COPD; prior nephrectomy	Nivolumab (combination)	Severe retro-orbital headache; fatigue; hypotension later	MRI: global pituitary enlargement; heterogeneous enhancement	Low ACTH↓; low cortisol↓; central hypothyroidism; hypogonadism	High-dose hydrocortisone; levothyroxine; fludrocortisone later	Clinical improvement; persistent endocrine deficits	Persistent	Discontinued	Probable
Darapu et al. (2025)	53	Male	USA	After 3 cycles (~8 weeks)	Ipilimumab + Nivolumab	Metastatic melanoma	NR	Nivolumab (combination)	Headache; fatigue; low energy	MRI: pituitary enlargement; stalk thickening	Low ACTH↓; low cortisol↓; central hypothyroidism	Steroids; hormone replacement; ICI held	Improved after treatment	NR	Held	Possible
van der Hiel et al. (2013)	77	Male	Netherlands	After 4 cycles	Ipilimumab 3 mg/kg q3w	Stage IV melanoma	NR	None	Asymptomatic initially; later endocrine abnormalities	PET-CT: increased FDG uptake in pituitary; MRI consistent	Biochemical hypophysitis (details NR)	Prednisolone; hormone replacement	Biochemical normalization; imaging resolution	NR	NR	Possible
Yossef et al. (2022)	60	Female	USA	After 2 cycles	Ipilimumab 85 mg + Nivolumab 240 mg	Metastatic renal cell carcinoma	Atrial fibrillation; CHF; HTN	Nivolumab (combination)	Fatigue; nausea; dizziness; severe hyponatremia	MRI: abnormal enhancement; stalk thickening	Low ACTH↓; low cortisol↓; low TSH↓; low gonadotropins↓	Methylprednisolone; hydrocortisone; fludrocortisone	Clinical improvement; sodium normalized	NR	Held	Possible
Tiu et al. (2015) – Case 1	58	Male	Australia	6 weeks after last cycle	Ipilimumab 3 mg/kg q3w ×4	Metastatic melanoma	NR	None	Fatigue; lab abnormalities	MRI: autoimmune hypophysitis	Low ACTH↓; low cortisol↓; central hypothyroidism; hypogonadism	High-dose dexamethasone; hormone replacement	Partial remission; persistent deficits	Persistent	Completed course	Probable
Tiu et al. (2015) – Case 2	48	Male	Australia	After 4 cycles	Ipilimumab 3 mg/kg q3w ×4	Metastatic melanoma	NR	None	Headache; hot flushes; decreased libido	MRI: autoimmune hypophysitis	Low TSH↓; low testosterone↓; pituitary failure	Steroids; hormone replacement	Improved	Persistent	Completed course	Probable
Subbiah et al. (2016)	52	Female	USA	2 months after initiation	Ipilimumab	Renal cell carcinoma	Hypothyroidism	None	Headache; fatigue; weakness	MRI: pituitary enlargement; diffuse enhancement	NR (consistent with hypophysitis)	High-dose steroids	Resolution on follow-up imaging	Resolved	Continued	Probable
Comstock et al. (2017)	56	Female	USA	8 weeks after initiation	Ipilimumab 3 mg/kg + Nivolumab 1 mg/kg	Metastatic melanoma	NR	Nivolumab (combination)	Headache; low energy	MRI: enlarged pituitary; stalk thickening	Low/inappropriately normal TSH; endocrine dysfunction	Steroids; hormone replacement	NR	NR	NR	Probable
Barnard et al. (2012)	75	Female	USA	2 months after initiation (~3 cycles)	Ipilimumab 3 mg/kg q3w ×3	Stage IV melanoma	Multiple prior therapies; brain mets treated	None	Headache; severe hyponatremia; SIADH	MRI: pituitary enlargement; infundibulum thickening; anterior necrosis	Low ACTH↓; low cortisol↓; low TSH↓	Steroids; hypertonic saline; fluid restriction; ICI stopped	Rapid improvement; MRI resolution in 1 month	Resolved	Discontinued	Probable
Lammert et al. (2013) – Case 1	55	Female	Germany	9 weeks	Ipilimumab 3 mg/kg	Melanoma	NR	None	Headache; fatigue; endocrine dysfunction	MRI: pituitary enlargement	Multiple anterior pituitary deficiencies (ACTH↓ common)	High-dose steroids; hormone replacement	Inflammation improved; pituitary deficits persistent	Persistent	Stopped	Probable
Lammert et al. (2013) – Case 2	73	Male	Germany	6 weeks	Ipilimumab 3 mg/kg	Prostate cancer	NR	None	Headache; fatigue; endocrine dysfunction	MRI: pituitary enlargement	Multiple anterior pituitary deficiencies (ACTH↓ common)	High-dose steroids; hormone replacement	Inflammation improved; pituitary deficits persistent	Persistent	Stopped	Probable
Lammert et al. (2013) – Case 3	31	Male	Germany	12 weeks	Ipilimumab 3 mg/kg	Melanoma	NR	None	Headache; fatigue; endocrine dysfunction	MRI: pituitary enlargement	Multiple anterior pituitary deficiencies (ACTH↓ common)	High-dose steroids; hormone replacement	Inflammation improved; pituitary deficits persistent	Persistent	Stopped	Probable
Lammert et al. (2013) – Case 4	73	Male	Germany	12 weeks	Ipilimumab 3 mg/kg	Melanoma	NR	None	Headache; fatigue; endocrine dysfunction	MRI: pituitary enlargement	Multiple anterior pituitary deficiencies (ACTH↓ common)	High-dose steroids; hormone replacement	Inflammation improved; pituitary deficits persistent	Persistent	Stopped	Probable
Lammert et al. (2013) – Case 5	74	Male	Germany	5 weeks	Ipilimumab 3 mg/kg	Melanoma	NR	None	Headache; fatigue; endocrine dysfunction	MRI: pituitary enlargement	Multiple anterior pituitary deficiencies (ACTH↓ common)	High-dose steroids; hormone replacement	Inflammation improved; pituitary deficits persistent	Persistent	Stopped	Probable
Lammert et al. (2013) – Case 6	63	Male	Germany	12 weeks	Ipilimumab 3 mg/kg	Prostate cancer	NR	None	Headache; fatigue; endocrine dysfunction	MRI: pituitary enlargement	Multiple anterior pituitary deficiencies (ACTH↓ common)	High-dose steroids; hormone replacement	Inflammation improved; pituitary deficits persistent	Persistent	Stopped	Probable
Lammert et al. (2013) – Case 7	77	Male	Germany	32 weeks	Ipilimumab 3 mg/kg	Melanoma	NR	None	Headache; fatigue; endocrine dysfunction	MRI: pituitary enlargement	Multiple anterior pituitary deficiencies (ACTH↓ common)	High-dose steroids; hormone replacement	Inflammation improved; pituitary deficits persistent	Persistent	Stopped	Probable
Motonaga et al. (2021)	54	Male	Japan	After 2 cycles	Ipilimumab + Nivolumab	Metastatic renal cell carcinoma	NR	Nivolumab (combination)	Headache; hyponatremia; hyperkalemia; hypoglycemia	MRI: pituitary enlargement	Low cortisol↓; low FT4↓; low TSH↓	Hydrocortisone; ICI discontinued	Symptoms resolved; continued nivolumab	NR	Held then nivolumab resumed	Possible
AlRubaish et al. (2024)	70	Female	Canada	11 weeks after initiation	Ipilimumab 1 mg/kg + Nivolumab 3 mg/kg	Metastatic melanoma	HTN; osteoporosis	Nivolumab (combination)	Hypokalemia; edema; transient Cushingoid features	MRI normal initially	Elevated ACTH↑; elevated cortisol↑ then secondary adrenal insufficiency	Levothyroxine; later hydrocortisone replacement	Progressed to secondary adrenal insufficiency	Persistent	Continued	Probable
Bleik et al. (2025)	67	Female	USA	Within first months	Ipilimumab + Nivolumab	Renal cell carcinoma	T2DM; HTN	Nivolumab (combination)	Altered mental status; hypotension; cranial nerve palsy	MRI: hypophysitis features	Low cortisol↓; central hypothyroidism	High-dose steroids	Improved	NR	Held	Possible
Pachika et al. (2021)	64	Male	USA	1 month after first cycle	Ipilimumab + Nivolumab	Metastatic colorectal cancer	NR	Nivolumab (combination)	Severe headache; fatigue; nausea	MRI: pituitary enlargement (11 mm)	Low ACTH↓; low cortisol↓; low TSH↓; hypogonadism	IV hydrocortisone; levothyroxine	Improved; chronic steroid replacement	Persistent	Rechallenged with nivolumab	Probable
Valecha et al. (2017)	58	Female	USA	After 2 cycles	Ipilimumab + Nivolumab	Extensive stage small cell lung cancer	HTN; cerebral aneurysm	Nivolumab (combination)	Headache; nausea; vomiting	MRI: pituitary 1.5 cm; stalk enlargement	Low ACTH↓; low cortisol↓; low TSH↓; low LH↓	IV methylprednisolone; oral prednisone	Rapid symptom resolution	Persistent deficits	Stopped	Probable
Salabei et al. (2021)	70	Male	USA	After ICI + radiation	Ipilimumab + Nivolumab	Scalp melanoma	HTN; radiation therapy	Nivolumab (combination)	Weakness; hyponatremia; hypopituitarism	NR	Low cortisol↓; hypopituitarism	Hydrocortisone	Improved	Persistent	Stopped	Probable
Stagnetto et al. (2020)	68	Female	Belgium	After 4 months of therapy	Ipilimumab (dose NR)	Metastatic renal cell carcinoma	Right nephrectomy 6 years prior	Nivolumab (combination)	Severe frontal headache; septic shock due to hypocorticism	MRI: enlarged pituitary (13 mm); homogeneous enhancement; stalk thickening	Low cortisol↓; low T3↓; hypokalemia	High-dose corticosteroids; ICI withdrawn	MRI normalized at 2 months	Improved	Discontinued	Probable
Wallace et al. (2018)	49	Male	USA	3 months after initiation	Ipilimumab (2 cycles)	Metastatic melanoma	NR	None	Headache; nausea	MRI: cystic pituitary mass; heterogeneous enhancement	Low cortisol↓; low LH↓; low TSH↓; low testosterone↓	Ipilimumab withheld; corticosteroids	Near complete radiologic resolution in 1 month	Improved	Stopped	Probable
Anderson et al. (2013)	55	Female	USA	After 4 cycles	Ipilimumab 3 mg/kg	Metastatic melanoma	Prior interferon therapy	None	Severe fatigue	MRI: pituitary enlargement	Low cortisol↓; low TSH↓; low LH/FSH↓	High-dose prednisone taper	Improved; hormone replacement required	Persistent deficits	Stopped	Probable
Marlier et al. (2014) – Case 1	56	Female	Belgium	Between 2nd–4th cycle	Ipilimumab 10 mg/kg	Melanoma	Adjuvant	None	Headache; fatigue; endocrine symptoms	MRI: pituitary enlargement	Anterior pituitary deficiencies (ACTH↓ ± TSH↓ ± gonadotrophins↓)	High-dose corticosteroids; hormone replacement	Acute symptoms resolved; deficits may persist	Persistent possible	Stopped	Probable
Marlier et al. (2014) – Case 2	31	Male	Belgium	Between 2nd–4th cycle	Ipilimumab 10 mg/kg	Melanoma	Adjuvant	None	Headache; fatigue; endocrine symptoms	MRI: pituitary enlargement	Anterior pituitary deficiencies (ACTH↓ ± TSH↓ ± gonadotrophins↓)	High-dose corticosteroids; hormone replacement	Acute symptoms resolved; deficits may persist	Persistent possible	Stopped	Probable
Marlier et al. (2014) – Case 3	81	Male	Belgium	Between 2nd–4th cycle	Ipilimumab 3 mg/kg	Melanoma	Metastatic	None	Headache; fatigue; endocrine symptoms	MRI: pituitary enlargement	Anterior pituitary deficiencies (ACTH↓ ± TSH↓ ± gonadotrophins↓)	High-dose corticosteroids; hormone replacement	Acute symptoms resolved; deficits may persist	Persistent possible	Stopped	Probable
Marlier et al. (2014) – Case 4	78	Male	Belgium	Between 2nd–4th cycle	Ipilimumab 3 mg/kg	Melanoma	Metastatic	None	Headache; fatigue; endocrine symptoms	MRI: pituitary enlargement	Anterior pituitary deficiencies (ACTH↓ ± TSH↓ ± gonadotrophins↓)	High-dose corticosteroids; hormone replacement	Acute symptoms resolved; deficits may persist	Persistent possible	Stopped	Probable
Juszczak et al. (2012)	54	Male	UK	After 3rd dose	Ipilimumab 3 mg/kg	Metastatic melanoma	NR	None	Headache; lethargy; erectile dysfunction	MRI: pituitary swelling with contrast enhancement	Low cortisol↓; low testosterone↓; low TSH↓	Hydrocortisone; hormone replacement	Complete radiologic resolution at 3 months	Persistent hormone deficiency	Stopped	Probable
Hassanzadeh et al. (2017)	64	Female	USA	After several cycles	Ipilimumab (dose NR)	Melanoma	Hashimoto thyroiditis	None	Headache; diplopia; vision loss	MRI: pituitary hypophysitis preceding orbital inflammation	Anterior hypopituitarism	IV methylprednisolone; tapering prednisone	Vision improved; hypophysitis clinically silent	NR	Discontinued	Possible
Marques et al. (2015)	67	Female	UK/Portugal	After 3rd dose	Ipilimumab 3 mg/kg	Metastatic melanoma	Multinodular goitre (prior surgery)	None	Fatigue; nausea; headache	MRI: pituitary enlargement	Low cortisol↓; low gonadotrophins↓; low TSH↓	Hydrocortisone replacement	Pituitary size reduced at 4 months	Persistent hormone deficiency	Stopped	Probable
Singh et al. (2017)	47	Male	Australia	After 2nd dose (~2 months)	Ipilimumab 3 mg/kg q3w (planned 4 doses)	Stage IV BRAF wild-type melanoma	Scalp primary; multiorgan metastatic disease	None reported	Severe retro-orbital headache; nausea; temperature intolerance; later ileocolitis	MRI: pituitary enlargement; thickened infundibulum; resolved at 3 months	FT4 6.5↓; TSH <0.05↓; cortisol 81↓; testosterone 3.2↓; central hypothyroidism; (ACTH 18)	Drug cessation + high-dose steroids; levothyroxine; testosterone replacement	Headache and GI symptoms improved; MRI normalized	Persistent need for hormone replacement (thyroxine/testosterone reported)	No	Probable
Nallapaneni et al. (2014)	62	Male	USA	23 days after 4th dose	Ipilimumab 3 mg/kg q3w ×4	BRAF V600E–positive metastatic melanoma	Prior vemurafenib; high-dose IL-2	Methylprednisolone (for rash)	Nausea/vomiting; dizziness; hyponatremia; uveitis	MRI: no pituitary abnormality (>3 weeks after 4th dose)	Na 119↓; cortisol <0.2↓; ACTH <5↓; TSH <0.02↓; low LH/FSH (panhypopituitarism)	Hydrocortisone; fluid restriction; later hormone replacement; ophthalmic therapy for uveitis	Sodium improved after steroids; symptom improvement	Persistent hormone replacement (NR)	No	Probable
Tanaka et al. (2017)	74	Female	Japan	After 3rd course (8 weeks)	Ipilimumab 3 mg/kg	Melanoma with nodal metastases	Stage IIIA primary; later nodal metastases	None reported	Headache; nausea; fatigue; facial edema; visual field defects	MRI: enlarged pituitary and stalk; heterogeneous enhancement; optic tracts/tuber cinereum signal on 3D-FLAIR	TSH 0.13↓; FT4 0.58↓; ACTH 2.8↓; cortisol 0.9↓; FSH 2.25↓; LH 0.22↓; PRL <0.60↓	Steroid therapy (~11 weeks) + hormone replacement	Symptoms improved; pituitary size decreased; visual defects not fully recovered	Persistent hypopituitarism requiring replacement	No	Probable
O'Neill et al. (2014) – Case 1	NR	Male	Australia	After 3rd dose	Ipilimumab (dose NR) q3w	Metastatic melanoma	NR	None	Headache; fatigue; postural lightheadedness; anorexia; asthenia	MRI: pituitary enlargement without chiasmal/infundibular involvement	Cortisol <28↓; TSH 0.2↓; FT4 8.9↓; testosterone 2.8↓	Prednisolone taper → replacement hydrocortisone; thyroxine; later testosterone	Improved with treatment	Persistent need for replacement (NR)	No	Possible
O'Neill et al. (2014) – Case 2	NR	Male	Australia	After 3rd dose	Ipilimumab (dose NR) q3w	Metastatic melanoma	NR	High-dose dexamethasone initially (for suspected mets)	Severe headaches; emesis	MRI: pituitary not enlarged but superior convexity	TSH 0.24↓; FT4 11.4↓; testosterone 2.1↓ (cortisol/ACTH initially adequate)	Prednisolone taper; thyroxine; later testosterone	Improved	Persistent need for replacement (NR)	No	Probable
Cheema (2018)	34	Male	USA	11 days after last (4th) dose	High-dose ipilimumab (dose NR) ×4	Stage IV melanoma	Depression; reflux; diabetes	None	Headache; nausea	MRI: mildly enlarged heterogeneously enhancing pituitary; stalk deviation; resolved months later	TSH 0.222↓; FT4 0.4↓; AM cortisol 2.4↓; (ACTH 29)	Methylprednisolone; maintenance oral corticosteroids	Headache resolved within hours; MRI resolved	Persistent need for corticosteroid replacement	No	Probable
Baroudjian et al. (2016)	46	Female	France	After 2 cycles	Ipilimumab 3 mg/kg	Progressive uveal melanoma with peritoneal/hepatic metastases	Uveal melanoma treated 20 years prior	None reported	Hypophysitis → panhypopituitarism; later hearing loss/ataxia (CNS irAE)	MRI: regressive hypophysitis; no other lesion (at CNS event)	Panhypopituitarism (details NR)	Methylprednisolone pulses → hydrocortisone + thyroid hormone replacement; later high-dose steroids for CNS irAE	Neurologic symptoms improved with steroids; stable disease	Persistent hydrocortisone + thyroid replacement	Yes (3rd/4th injections given)	Probable
Nada et al. (2020)	58	Male	USA	3 weeks after starting combination therapy	Ipilimumab + Nivolumab (doses NR)	Metastatic clear cell renal cell carcinoma (lung mets)	Right radical nephrectomy; metastatic lung nodules	Nivolumab (combination)	Headache; muscle spasms; weakness; fatigue	MRI: global pituitary enlargement; heterogeneous enhancement; infundibulum thickening/enhancement	Cortisol 0.93↓; ACTH 36 (inappropriately normal); hypogonadism; thyroid function normal	High-dose prednisone 1 mg/kg/day taper; immunotherapy held; later nivolumab maintenance	Symptoms improved	NR	Rechallenged with nivolumab maintenance	Possible
Johnson et al. (2015)	60	Male	USA	At 4th (final) dose (~9 weeks)	Ipilimumab 3 mg/kg q3w (adjuvant trial)	Stage IIIC melanoma (adjuvant)	Pulmonary emboli; inguinal LN dissection	None	Headache; severe fatigue; poor appetite; nausea; mild rash	MRI: enlarged heterogeneously enhancing pituitary; thickened stalk	TSH 0.02↓; free T4 <0.25↓; cortisol peak 0.9↓; ACTH <5↓; testosterone <0.1↓	Hormone replacement ± high-dose corticosteroids	Diagnosed hypophysitis; treated	NR	NR	Possible
Newman et al. (2021)	46	Female	Ireland	24 weeks after starting combo (ACTH deficiency identified later)	Ipilimumab + Nivolumab (8th cycle at presentation)	Metastatic melanoma (lung mets)	NR	Nivolumab (combination)	Lethargy; nausea; palpitations/tremors; later polyuria/polydipsia	Pituitary MRI: unremarkable	Cortisol 17↓; ACTH <3↓ (isolated ACTH deficiency); thyroiditis earlier (TSH <0.01, FT4 66.9↑)	Hydrocortisone → prednisolone; beta-blocker; zoledronic acid/IV fluids for hypercalcemia	Thyroiditis resolved; calcium normalized; ACTH deficiency persisted	Persistent	Continued ICI	Probable
Jonsdottir et al. (2025)	70	Male	Iceland	Day 43 after start (after 2 cycles)	Ipilimumab 3 mg/kg + Nivolumab 1 mg/kg	Metastatic melanoma (hepatic lesion)	HTN; prior adjuvant nivolumab completed	Nivolumab (combination)	Severe lethargy; mild headache	MRI: swollen pituitary with increased contrast uptake	Central hypothyroidism (TSH↓, FT4↓); low-normal cortisol; gonadotropins low-normal	Hydrocortisone 10 mg; levothyroxine 50 μg; immunotherapy discontinued; steroids for colitis	Required hormone replacement; later disease progression; died	NR	No	Possible
Bot et al. (2013) – Case 1	66	Male	Netherlands	After 3 courses	Ipilimumab (dose NR)	Lymph node–metastasized melanoma	NR	None	Continuous severe headache; diabetes insipidus	MRI: clear pituitary enlargement; thickened infundibulum; homogeneous enhancement	Hyponatremia↓; TSH↓; free T4↓; LH↓; testosterone↓ (hypopituitarism)	Prednisone 60 mg/day; thyroid hormone + testosterone supplementation; corticosteroid replacement	Headache resolved within 2 days; ongoing hormone dependence	Persistent	Stopped	Probable
Feng et al. (2022)	55	Male	China	Rapid onset within ~6 weeks (diagnosed 28 May 2019)	Nivolumab 3 mg/kg + Ipilimumab 1 mg/kg q6w	Advanced esophageal squamous cell carcinoma (stage IV)	Remote TB (2004, treated)	None	Facial/head/neck swelling; endocrine abnormalities	Pituitary MRI: no abnormality (31 May 2019); mild sphenoid sinusitis	ACTH↓ (2.8 pg/mL then <1.5); cortisol↓ (33.2 then 19.5 nmol/L); TSH↓ (0.08)	Prednisolone acetate 20 mg tid taper; ICI interrupted; later stopped trial	Swelling improved after 3 days; hypophysitis managed	NR	Discontinued	Possible
Boswell et al. (2021)	51	Male	Spain	37 weeks after starting immunotherapy	Nivolumab + Ipilimumab q3w ×4 then nivolumab q4w	Stage IV metastatic melanoma	Overweight (BMI 28)	Nivolumab maintenance	Orthostatic hypotension; weakness	Pituitary MRI: no significant alterations (performed 2 months later)	Isolated ACTH deficiency (ACTH↓) with adrenal insufficiency; other axes normal	IV stress-dose hydrocortisone → oral hydrocortisone 20 mg/day maintenance	Symptoms improved; later developed fulminant type 1 diabetes after ICI cessation	Persistent ACTH deficiency	Discontinued (after 2 years)	Probable
Nogueira et al. (2021) – Case 1	53	Male	UK	After 4 cycles	Ipilimumab + Nivolumab (cycles ×4)	Metastatic melanoma	NR	Nivolumab (combination)	Headache; fatigue; diarrhea preceding	MRI: new pituitary enlargement; abnormal enhancement; thickened infundibulum	Random cortisol 228 (normal); mild secondary hypothyroidism (TSH 0.11↓, fT4 7.8↓)	Prednisolone (low dose then high dose for hepatitis); monitoring	Radiologic resolution by 4 months; endocrine recovery (ITT peak cortisol 451)	Recovered	Continued/managed	Probable
Nogueira et al. (2021) – Case 2	41	Female	UK	After 2 cycles	Ipilimumab (monotherapy)	Recurrent melanoma	Prior vemurafenib	None	Headaches; gastric symptoms	MRI: symmetrically enlarged pituitary; no chiasmal compression; later resolved	Secondary hypothyroidism; evening cortisol 103↓ but SST normal (264→695)	Levothyroxine 50 mcg; observation	Symptoms resolved; no long-term endocrine dysfunction	Recovered	NR	Probable
Nogueira et al. (2021) – Case 3	38	Male	UK	NR	Ipilimumab (regimen NR)	Melanoma	NR	None	NR	MRI: pituitary enlargement consistent with hypophysitis; resolved on follow-up	No long-term pituitary hormone deficiencies	NR	Resolved without long-term dysfunction	Recovered	NR	Probable
Thapi et al. (2019)	26	Male	USA	3 weeks after starting combined therapy	Nivolumab then Nivolumab (3 mg/kg) + Ipilimumab (1 mg/kg)	Metastatic clear cell renal cell carcinoma	Left nephrectomy; extensive prior chemo	Nivolumab (combination)	Sudden severe fatigue; cold intolerance	Pituitary MRI: no abnormalities	Cortisol 2.0↓; ACTH 16 (inappropriately normal/low); later low testosterone; prolactin↑	Prednisone 1 mg/kg then taper to 5 mg daily; later discontinued after recovery	Symptoms resolved; HPA axis recovered (cortisol 13, ACTH 24.1)	Recovered	Continued ICI	Probable
Park et al. (2022) – Episode 1	33	Female	USA	64 days after ICI initiation	Ipilimumab 3 mg/kg + Nivolumab 1 mg/kg	Metastatic melanoma	NR	Nivolumab (combination)	Headaches; palpitations; fatigue; thyrotoxicosis symptoms	MRI: pituitary enlargement 9×12 mm; suprasellar extension	Thyrotoxicosis (TSH <0.015); later cortisol undetectable (secondary AI)	Prednisone 1 mg/kg taper; later hydrocortisone maintenance	Symptoms improved; radiographic resolution; persistent adrenal insufficiency	Persistent	Held then maintenance nivolumab	Probable
Park et al. (2022) – Episode 2 (rechallenge)	39	Female	USA	33 days after rechallenge initiation	Ipilimumab + Nivolumab rechallenge	Recurrent metastatic melanoma	History of prior ICI hypophysitis	Nivolumab (combination)	Headaches; nausea; arthralgia; eye/neck pain; tachycardia	MRI: pituitary enlargement 13 mm; suprasellar extension	TSH 0.019↓; free T4 1.69↑; cortisol 5.7	Prednisone taper; continued hydrocortisone replacement; ICI discontinued after flare	Acute symptoms improved; flare with nivolumab monotherapy	Persistent	Discontinued	Probable
Plaçais et al. (2019)	47	Female	France	12 weeks after initiation (10 days after 2nd infusion symptoms began; shock near 4th infusion)	Ipilimumab 3 mg/kg q3w + Nivolumab 1 mg/kg q3w	Metastatic vaginal mucosal melanoma (stage IV M1B; BRAF/NRAS/cKIT WT)	Metastatic disease (lung); vaginal primary	Nivolumab (combination)	Asthenia; fever; mild diarrhea; painful goitre; confusion; hypotension/shock; rash	Brain MRI (15 days later): normal	ACTH <0.4↓ pmol/L; cortisol 39↓ nmol/L (insufficient ACTH stim 39→404); later central hypothyroidism	IV hydrocortisone 100 mg then oral hydrocortisone (100 mg bid initially); supportive care; antibiotics initially	Rapid hemodynamic improvement; diagnosed hypophysitis + thyroiditis + colitis	Persistent (hydrocortisone substitution)	NR	Probable
Heck & Winge-Main (2021) – Case 1	40	Female	Norway	11 weeks after start	Ipilimumab + Nivolumab (doses NR)	Intracranial metastatic cutaneous melanoma	Primary melanoma 2015; brain mets 2018 (resection + stereotactic RT)	Nivolumab (combination)	Asymptomatic for AI; thyroid pain/enlargement (thyroiditis)	MRI: no diagnostic changes; subtle enlargement vs baseline	ACTH 0.3↓ pmol/L; cortisol <8↓ nmol/L; isolated ACTH deficiency	Physiologic GC replacement (cortisone acetate); education on sick-day rules	Good general health; near complete remission (Dec 2020)	Persistent (on GC replacement)	Continued/NR	Probable
Heck & Winge-Main (2021) – Case 2	64	Female	Norway	~2 months after completing 4 doses (admitted Oct 2015)	Ipilimumab (4 doses; Jun–Aug 2015)	Metastatic uveal melanoma (liver mets)	Uveal melanoma surgery 1998; hypothyroidism on thyroxine	None	Fever; nausea; reduced appetite; vertigo; hypotension; hyponatremia (adrenal crisis picture)	MRI: not done/contraindicated (metal implant)	ACTH 0.5↓ pmol/L; cortisol 106↓ nmol/L; isolated ACTH deficiency	Adrenal crisis-dose GC + antibiotics; then substitution-dose GC	Recovered from crisis; later cancer progression; died 2020	Persistent (GC substitution)	Rechallenged with ipilimumab in 2019 (colitis)	Probable
Heck & Winge-Main (2021) – Case 3	55	Male	Norway	~4 months after start (low cortisol March 2018)	Ipilimumab + Nivolumab (start 31 Oct 2017)	Metastatic cutaneous melanoma	NR	Nivolumab (combination)	Fatigue/sleepiness; no headache; thyroiditis then hypothyroidism	MRI: not done	Morning cortisol 36↓ nmol/L; ACTH low/NR; isolated ACTH deficiency	Physiologic GC replacement (cortisone acetate)	Symptoms reversed; sustained oncologic response (2020)	Persistent (GC replacement)	Continued/NR	Probable
Gibney & Atkins (2015)	40	Male	USA	After 4th dose of ipilimumab (timing not specified)	Ipilimumab (dose not specified; clinical trial)	Metastatic melanoma (CNS metastasis)	Stage III melanoma; developed CNS metastasis after prior biochemotherapy and stereotactic radiosurgery	None reported	Grade 3 transaminitis; hypophysitis with hypothyroidism and adrenal insufficiency	Not reported	Hypothyroidism; adrenal insufficiency (laboratory values not reported)	Corticosteroids; thyroid and adrenal hormone replacement	Alive with no evidence of melanoma at 9 years follow-up	Not reported (endocrine recovery not described)	Not reported	Possible
Lupu et al. (2017)	53	Female	France	Week 6 after initiation (after 3 injections); destructive hypophysitis/corticotroph deficiency noted at week 16	Ipilimumab 1 mg/kg + nivolumab 3 mg/kg q3w (combined therapy); then nivolumab restart	Stage IV BRAF wild-type melanoma	No significant past medical history	Ipilimumab + nivolumab	Thyroiditis then Cushingoid features (weight gain, HTN, central obesity, striae, proximal myopathy); later fatigue/headache	Pituitary MRI: enlargement during hypercortisolism; previously normal 2 months earlier	UFC 5363 µg/24h↑; serum cortisol 696 nmol/L↑; ACTH 28.7 pmol/L↑; later ACTH 0.8 pmol/L↓, cortisol <13.8 nmol/L↓; central hypothyroidism; gonadotroph deficiency	Discontinued combined therapy; L-thyroxine; later hydrocortisone replacement;	Complete response by week 28; permanent corticotroph deficiency; no CS recurrence	Permanent corticotroph deficiency (follow-up not specified)	Rechallenge with nivolumab at week 22 (no CS recurrence)	Probable
