# Supplementary material for: Clinical characteristics, management, and prognosis of ipilimumab-induced hypophysitis: a retrospective analysis of 76 cases
Source: Front Endocrinol (Lausanne). 2026 Jun 30;17:1828090. doi: 10.3389/fendo.2026.1828090 (PMC13364576; doi:10.3389/fendo.2026.1828090)
Supplement: Supplementary file 2 [file Table2.xlsx]

## Sheet: ipilimumab-induced hypophysitis
JBI Critical Appraisal Checklist for Case Report Quality Assessment
Reference	Were patient’s demographic characteristics clearly described?	Was the patient’s history clearly described and presented as a timeline?	Was the current clinical condition of the patient on presentation clearly described?	Were diagnostic tests or assessment methods and the results clearly described?	Was the intervention(s) or treatment procedure(s) clearly described?	Was the post-intervention clinical condition clearly described?	Were adverse events (harms) or unanticipated events identified and described?	Does the case report provide takeaway lessons?	Overall appraisal
Fischli et al. (2014)	Yes	Yes	Yes	Yes	Yes	Yes	Yes	Yes	Include
Carpenter et al. (2009) – Case 1	Yes	Yes	Yes	Yes	Yes	Yes	Yes	Yes	Include
Carpenter et al. (2009) – Case 2	Yes	Yes	Unclear	Yes	Yes	Yes	Yes	Yes	Include
Carpenter et al. (2009) – Case 3	Yes	Yes	Yes	Yes	Yes	Yes	Yes	Yes	Include
Humayun et al. (2016)	Yes	Yes	Yes	Yes	Yes	Yes	Yes	Yes	Include
Leiter et al. (2020) – Case 1	Yes	Yes	Yes	Unclear	Yes	Yes	Yes	Yes	Include
Studentova et al. (2022)	Yes	Yes	Yes	Yes	Yes	Yes	Yes	Yes	Include
Erra et al. (2019)	Yes	Yes	Yes	Yes	Yes	Yes	Yes	Yes	Include
Wilson et al. (2016)	Yes	Yes	Yes	Yes	Yes	Yes	Yes	Yes	Include
Dillard et al. (2010) – Case 1	Yes	Yes	Yes	Yes	Yes	Yes	Yes	Yes	Include
Dillard et al. (2010) – Case 2	Yes	Yes	Unclear	Yes	Yes	Yes	Yes	Yes	Include
Hartmann et al. (2020) – Case 4	Yes	Yes	Yes	Yes	Yes	Yes	Yes	Yes	Include
Ileana-Dumbrava et al. (2018)	Yes	Yes	Yes	Yes	Yes	Yes	Yes	Yes	Include
Ohnuma et al. (2016)	Yes	Yes	Yes	Unclear	Yes	Yes	Yes	Yes	Include
Bol et al. (2023)	Yes	Yes	Yes	Yes	Yes	Yes	Yes	Yes	Include
Barnabei et al. (2020)	Yes	Yes	Yes	Yes	Yes	Yes	Yes	Yes	Include
Chang & Yialamas (2017)	Yes	Yes	Yes	Yes	Yes	Yes	Yes	Yes	Include
Norwood et al. (2019)	Yes	Yes	Yes	Yes	Yes	Yes	Yes	Yes	Include
Nascè et al. (2025)	Yes	Yes	Yes	Yes	Yes	Yes	Yes	Yes	Include
Darapu et al. (2025)	Yes	Yes	Yes	Yes	Yes	Yes	Yes	Yes	Include
van der Hiel et al. (2013)	Yes	Yes	Yes	Yes	Yes	Yes	Yes	Yes	Include
Yossef et al. (2022)	Yes	Yes	Yes	Unclear	Yes	Yes	Yes	Yes	Include
Tiu et al. (2015) – Case 1	Yes	Yes	Yes	Yes	Yes	Yes	Yes	Yes	Include
Tiu et al. (2015) – Case 2	Yes	Yes	Yes	Yes	Yes	Yes	Yes	Yes	Include
Subbiah et al. (2016)	Yes	Yes	Yes	Yes	Yes	Yes	Yes	Yes	Include
Comstock et al. (2017)	Yes	Yes	Yes	Yes	Yes	Yes	Yes	Yes	Include
Barnard et al. (2012)	Yes	Yes	Unclear	Yes	Yes	Yes	Yes	Yes	Include
Lammert et al. (2013) – Case 1	Yes	Yes	Yes	Yes	Yes	Yes	Yes	Yes	Include
Lammert et al. (2013) – Case 2	Yes	Yes	Yes	Yes	Yes	Yes	Yes	Yes	Include
Lammert et al. (2013) – Case 3	Yes	Yes	Yes	Unclear	Yes	Yes	Yes	Yes	Include
Lammert et al. (2013) – Case 4	Yes	Yes	Yes	Yes	Yes	Yes	Yes	Yes	Include
Lammert et al. (2013) – Case 5	Yes	Yes	Yes	Yes	Yes	Yes	Yes	Yes	Include
Lammert et al. (2013) – Case 6	Yes	Yes	Yes	Yes	Yes	Yes	Yes	Yes	Include
Lammert et al. (2013) – Case 7	Yes	Yes	Yes	Yes	Yes	Yes	Yes	Yes	Include
Motonaga et al. (2021)	Yes	Yes	Unclear	Yes	Yes	Yes	Yes	Yes	Include
AlRubaish et al. (2024)	Yes	Yes	Yes	Yes	Yes	Yes	Yes	Yes	Include
Bleik et al. (2025)	Yes	Yes	Yes	Yes	Yes	Yes	Yes	Yes	Include
Pachika et al. (2021)	Yes	Unclear	Yes	Unclear	Yes	Yes	Yes	Yes	Include
Valecha et al. (2017)	Yes	Yes	Yes	Yes	Yes	Yes	Yes	Yes	Include
Salabei et al. (2021)	Yes	Yes	Yes	Yes	Yes	Yes	Yes	Yes	Include
Stagnetto et al. (2020)	Yes	Yes	Yes	Yes	Yes	Yes	Yes	Yes	Include
Wallace et al. (2018)	Yes	Yes	Yes	Yes	Yes	Yes	Yes	Yes	Include
Anderson et al. (2013)	Yes	Yes	Unclear	Yes	Yes	Yes	Yes	Yes	Include
Marlier et al. (2014) – Case 1	Yes	Yes	Yes	Yes	Yes	Yes	Yes	Yes	Include
Marlier et al. (2014) – Case 2	Yes	Yes	Yes	Yes	Yes	Yes	Yes	Yes	Include
Marlier et al. (2014) – Case 3	Yes	Unclear	Yes	Unclear	Yes	Yes	Yes	Yes	Include
Marlier et al. (2014) – Case 4	Yes	Yes	Yes	Yes	Yes	Yes	Yes	Yes	Include
Juszczak et al. (2012)	Yes	Yes	Yes	Yes	Yes	Yes	Yes	Yes	Include
Hassanzadeh et al. (2017)	Yes	Yes	Yes	Yes	Yes	Yes	Yes	Yes	Include
Marques et al. (2015)	Yes	Yes	Yes	Yes	Yes	Yes	Yes	Yes	Include
Singh et al. (2017)	Yes	Yes	Unclear	Yes	Yes	Yes	Yes	Yes	Include
Nallapaneni et al. (2014)	Yes	Yes	Yes	Yes	Yes	Yes	Yes	Yes	Include
Tanaka et al. (2017)	Yes	Yes	Yes	Yes	Yes	Yes	Yes	Yes	Include
O'Neill et al. (2014) – Case 1	Unclear	Yes	Yes	Unclear	Yes	Yes	Yes	Yes	Include
O'Neill et al. (2014) – Case 2	Unclear	Yes	Yes	Unclear	Yes	Yes	Yes	Yes	Include
Cheema (2018)	Yes	Yes	Yes	Yes	Yes	Yes	Yes	Yes	Include
Baroudjian et al. (2016)	Yes	Yes	Yes	Yes	Yes	Yes	Yes	Yes	Include
Nada et al. (2020)	Yes	Yes	Yes	Yes	Yes	Yes	Yes	Yes	Include
Johnson et al. (2015)	Yes	Yes	Unclear	Yes	Yes	Yes	Yes	Yes	Include
Newman et al. (2021)	Yes	Yes	Yes	Yes	Yes	Yes	Yes	Yes	Include
Jonsdottir et al. (2025)	Yes	Yes	Yes	Yes	Yes	Yes	Yes	Yes	Include
Bot et al. (2013) – Case 1	Yes	Unclear	Yes	Unclear	Yes	Yes	Yes	Yes	Include
Feng et al. (2022)	Yes	Yes	Yes	Yes	Yes	Yes	Yes	Yes	Include
Boswell et al. (2021)	Yes	Yes	Yes	Yes	Yes	Yes	Yes	Yes	Include
Nogueira et al. (2021) – Case 1	Yes	Yes	Yes	Yes	Yes	Yes	Yes	Yes	Include
Nogueira et al. (2021) – Case 2	Yes	Yes	Yes	Yes	Yes	Yes	Yes	Yes	Include
Nogueira et al. (2021) – Case 3	Yes	Yes	Unclear	Yes	Yes	Yes	Yes	Yes	Include
Thapi et al. (2019)	Yes	Yes	Yes	Yes	Yes	Yes	Yes	Yes	Include
Park et al. (2022) – Episode 1	Yes	Yes	Yes	Yes	Yes	Yes	Yes	Yes	Include
Park et al. (2022) – Episode 2 (rechallenge)	Yes	Unclear	Yes	Yes	Yes	Yes	Yes	Yes	Include
Plaçais et al. (2019)	Yes	Yes	Yes	Yes	Yes	Yes	Yes	Yes	Include
Heck & Winge-Main (2021) – Case 1	Yes	Yes	Yes	Yes	Yes	Yes	Yes	Yes	Include
Heck & Winge-Main (2021) – Case 2	Yes	Yes	Yes	Yes	Yes	Yes	Yes	Yes	Include
Heck & Winge-Main (2021) – Case 3	Yes	Yes	Yes	Yes	Yes	Yes	Yes	Yes	Include
Gibney & Atkins (2015)	Yes	Yes	Unclear	Yes	Yes	Yes	Yes	Yes	Include
Lupu et al. (2017)	Yes	Yes	Yes	Yes	Yes	Yes	Yes	Yes	Include
